# Supplementary material for: Radiomic Consensus Clustering in Glioblastoma and Association with Gene Expression Profiles
Source: Cancers (Basel). 2024 Dec 21;16(24):4256. doi: 10.3390/cancers16244256 (PMC11674874; doi:10.3390/cancers16244256)
Supplement: Supplementary file 1 [file cancers-16-04256-s001.zip]

Archive with 1 entries (1 files):
- cancers-3352614-supplementary.pdf
